# Supplementary material for: Circulatory extracellular vesicle derived miR-195-5p promotes cellular apoptosis and suppresses cell proliferation in the buffalo endometrial primary cell culture
Source: Sci Rep. 2023 Oct 4;13:16703. doi: 10.1038/s41598-023-43530-y (PMC10551009; doi:10.1038/s41598-023-43530-y)
Supplement: Supplementary file 2 — Supplementary Table 5. [file 41598_2023_43530_MOESM2_ESM.xlsx]

## Sheet: Sheet1
Supplementary Table S5: Gene Ontology (GO) analysis of miR-195-5p predicted target genes
Biological Process
Category	Term		Count	%	PValue	Genes
GOTERM_BP_DIRECT	GO:0006511	ubiquitin-dependent protein catabolic process	8	4.27807	0.00578009	RNF125, USP3, CUL2, RNF217, UBE4B, RBBP6, CACUL1, RNF111
GOTERM_BP_DIRECT	GO:0046039	GTP metabolic process	3	1.60428	0.00602941	ENTPD7, GNAI3, AK4
GOTERM_BP_DIRECT	GO:0045944	positive regulation of transcription from RNA polymerase II promoter	15	8.02139	0.0100922	RNF10, APP, AKIRIN1, CCNT2, TFAP2D, PID1, PTH, ASH1L, DLL1, FGF2, ACVR2A, VEGFA, RPS6KA3, SALL4, MYB
GOTERM_BP_DIRECT	GO:0051301	cell division	7	3.74332	0.0105755	SEH1L, CDC23, IST1, VPS4A, CDC27, GNAI3, ARPP19
GOTERM_BP_DIRECT	GO:0000278	mitotic cell cycle	5	2.6738	0.0127324	WEE1, TUBA1A, USP3, MYB, ARPP19
GOTERM_BP_DIRECT	GO:0000209	protein polyubiquitination	6	3.20856	0.0128231	RNF125, RNF217, WWP1, UBE4B, UBE2V1, RNF111
GOTERM_BP_DIRECT	GO:0090050	positive regulation of cell migration involved in sprouting angiogenesis	3	1.60428	0.0134442	AKT3, FGF2, VEGFA
GOTERM_BP_DIRECT	GO:0016239	positive regulation of macroautophagy	3	1.60428	0.0180988	SESN1, GNAI3, PAFAH1B2
GOTERM_BP_DIRECT	GO:0019085	early viral transcription	2	1.06952	0.0197116	CCNT2, MON1B
GOTERM_BP_DIRECT	GO:0016192	vesicle-mediated transport	6	3.20856	0.0282858	SYT3, AP2A1, CNIH3, NAPG, VTI1B, MON1B
GOTERM_BP_DIRECT	GO:0090045	positive regulation of deacetylase activity	2	1.06952	0.0294221	MAPK8, FNTA
GOTERM_BP_DIRECT	GO:0009597	detection of virus	2	1.06952	0.0294221	SERINC3, ZCCHC3
GOTERM_BP_DIRECT	GO:0019086	late viral transcription	2	1.06952	0.0294221	CCNT2, MON1B
GOTERM_BP_DIRECT	GO:0008285	negative regulation of cell proliferation	7	3.74332	0.0310338	APP, RASSF5, HMGA1, PPP2R5C, JARID2, DLL1, FGF2
GOTERM_BP_DIRECT	GO:0050918	positive chemotaxis	3	1.60428	0.0332369	FGF7, FGF2, VEGFA
GOTERM_BP_DIRECT	GO:0001757	somite specification	2	1.06952	0.039037	MEOX2, DLL1
GOTERM_BP_DIRECT	GO:0034198	cellular response to amino acid starvation	3	1.60428	0.0421324	RRAGA, MAPK8, SEH1L
GOTERM_BP_DIRECT	GO:0000422	mitophagy	3	1.60428	0.0421324	MAP1LC3B, GABARAPL1, WIPI2
GOTERM_BP_DIRECT	GO:0051574	positive regulation of histone H3-K9 methylation	2	1.06952	0.0485572	MYB, JARID2
GOTERM_BP_DIRECT	GO:0048227	plasma membrane to endosome transport	2	1.06952	0.0485572	USP6NL, SORT1
Molecular Function
Category	Term		Count	%	PValue	Genes
GOTERM_MF_DIRECT	GO:0019003	GDP binding	5	2.6738	0.00213894	ARL3, RASEF, GNAI3, ARL2, RAB9A
GOTERM_MF_DIRECT	GO:0061630	ubiquitin protein ligase activity	8	4.27807	0.00946248	RNF10, RNF125, RNF217, WWP1, BFAR, RBBP6, BTRC, RNF111
GOTERM_MF_DIRECT	GO:0004674	protein serine/threonine kinase activity	8	4.27807	0.0107358	RPS6KA3, WEE1, MAPK8, MKNK1, AKT3, CHEK1, SGK1, ACVR2A
GOTERM_MF_DIRECT	GO:0005525	GTP binding	9	4.81283	0.0183661	GLUD1, RRAGA, TUBA1A, ARL3, RASEF, GNAI3, ARL2, RAB9A, AK4
GOTERM_MF_DIRECT	GO:0003924	GTPase activity	8	4.27807	0.0199013	RRAGA, TUBA1A, ARL3, RASEF, ENTPD7, GNAI3, ARL2, RAB9A
GOTERM_MF_DIRECT	GO:0019899	enzyme binding	5	2.6738	0.0482578	BACE1, APP, SORT1, TSPAN5, EIF4E
Cellular Component
Category	Term		Count	%	PValue	Genes
GOTERM_CC_DIRECT	GO:0005794	Golgi apparatus	19	10.1604	8.48387e-05	APP, GABARAPL1, SORT1, ARL3, SEMA6D, ENTPD7, ARL2, GLT8D2, PPP2R5C, ASH1L, SLA2, ZDHHC14, NAPG, BACE1, FGF7, GORASP2, ST8SIA6, CHPT1, VTI1B
GOTERM_CC_DIRECT	GO:0031410	cytoplasmic vesicle	10	5.34759	0.000123493	USP6NL, MAP1LC3B, SPRED1, IST1, ACSBG1, AMOTL1, HTR2A, FNBP1L, PRSS12, DLL1
GOTERM_CC_DIRECT	GO:0005737	cytoplasm	52	27.8075	0.000393687	APP, RNF10, PID1, CSE1L, MEOX2, FGF2, NUDT4, RPS6KA3, FGF7, MAP1LC3B, CDC23, TUBA1A, YWHAQ, FNTA, SESN1, CHEK1, AKT3, CDC27, BTRC, RNF111, MBNL2, TRPC6, USP3, UBE4B, TBPL1, ACSBG1, UBE2V1, SGK1, PAFAH1B2, ARL3, ARL2, GSKIP, ATXN7L3B, AK4, ARPP19, MAPK8, MKNK1, RNF217, SHOC2, SMYD4, EIF4E, DYNC1I1, SMAD2, AGL, WWP1, ACVR2A, VEGFA, WEE1, COPS2, PDCD4, NAA15, ZCCHC3
GOTERM_CC_DIRECT	GO:0005634	nucleus	52	27.8075	0.00135048	APP, RNF10, CSRNP1, CCNT2, SETD6, MEOX2, FGF2, DCAF7, NUDT4, HOXA10, SESN1, SALL4, RASSF5, CHEK1, MYB, CDC27, BTRC, JARID2, RNF111, RBM6, TSPYL2, MBNL2, STRADB, USP3, C11H2ORF42, UBE4B, PPP2R5C, ASH1L, RRAGA, UBE2V1, SGK1, ARL3, VPS4A, ARL2, GSKIP, MAPK8, BTAF1, MKNK1, ATXN1L, SHOC2, SMYD4, EIF4E, DYNC1I1, EIF2B5, SMAD2, AKIRIN1, TFAP2D, AGL, HMGA1, ZNF34, WEE1, PDCD4
GOTERM_CC_DIRECT	GO:0005829	cytosol	39	20.8556	0.00413233	AHCYL2, CCNT2, PHF20, RPE, CSE1L, RASEF, ARL2, PRICKLE1, FNBP1L, DCAF7, USP19, RPS6KA3, PPP6C, MAP1LC3B, SPRED1, PDCD11, MYB, NUP43, SHOC2, EIF4E, RNF111, VTI1B, EIF2B5, GABARAPL1, SORT1, IST1, STRADB, PLEKHA5, TTC1, PPP2R5C, WIPI2, RAD23B, CD2AP, PDCD4, RAB9A, NAA15, SGK1, PAFAH1B2, FERMT2
GOTERM_CC_DIRECT	GO:0055037	recycling endosome	5	2.6738	0.00897224	BACE1, APP, TUBA1A, SLC9A6, DYNC1I1
GOTERM_CC_DIRECT	GO:0000785	chromatin	7	3.74332	0.0218107	TSPYL2, SMAD2, AKIRIN1, IST1, USP3, CHEK1, HMGA1
GOTERM_CC_DIRECT	GO:0000421	autophagosome membrane	3	1.60428	0.0286999	MAP1LC3B, GABARAPL1, WIPI2
GOTERM_CC_DIRECT	GO:0045121	membrane raft	5	2.6738	0.0294294	BACE1, APP, PODXL, SMPD1, DLL1
GOTERM_CC_DIRECT	GO:0005813	centrosome	9	4.81283	0.0353082	DCTN5, IST1, ARL3, CEP85L, CHEK1, CDC27, GNAI3, ARL2, RBBP6
GOTERM_CC_DIRECT	GO:0005789	endoplasmic reticulum membrane	10	5.34759	0.0357487	TBC1D20, VAPB, GORASP2, GNAI3, SSR1, CHPT1, KDSR, SGK1, USP19, VTI1B
GOTERM_CC_DIRECT	GO:0005654	nucleoplasm	27	14.4385	0.0426766	DCTN5, ARL3, CSE1L, CUL2, ARL2, SLA2, RPS6KA3, SPRED1, BTAF1, SESN1, SALL4, ATXN1L, CHEK1, MYB, CDC27, SHOC2, AKIRIN1, MBNL2, USP3, PLEKHA5, C11H2ORF42, PPP2R5C, ASH1L, WIPI2, RAD23B, UBE2V1, FERMT2
GOTERM_CC_DIRECT	GO:0031965	nuclear membrane	5	2.6738	0.0468066	DCTN5, AKIRIN1, TBC1D20, PHF20, PRICKLE1
